# Supplementary material for: Generalisation of EEG-Based Pain Biomarker Classification for Predicting Central Neuropathic Pain in Subacute Spinal Cord Injury
Source: Biomedicines. 2025 Jan 16;13(1):213. doi: 10.3390/biomedicines13010213 (PMC11759196; doi:10.3390/biomedicines13010213)
Supplement: Supplementary file 1 [file biomedicines-13-00213-s001.zip]

Archive with 1 entries (1 files):
- biomedicines-3374186-supplementary.pdf
